# Supplementary material for: Epigallocatechin-3-Gallate Upregulates miR-221 to Inhibit Osteopontin-Dependent Hepatic Fibrosis
Source: PLoS One. 2016 Dec 9;11(12):e0167435. doi: 10.1371/journal.pone.0167435 (PMC5147893; doi:10.1371/journal.pone.0167435)
Supplement: S1 File — Raw data for Figs 1, 2, 3, 4 and 10 have been compressed into a single zip file. (ZIP) [file pone.0167435.s003.zip]

Archive with 11 entries (10 files):
- Figure 1 Raw Data.xlsx
- __MACOSX/
- __MACOSX/._Figure 1 Raw Data.xlsx
- Figure 10 Raw Data.xlsx
- __MACOSX/._Figure 10 Raw Data.xlsx
- Figure 2 Raw Data.xlsx
- __MACOSX/._Figure 2 Raw Data.xlsx
- Figure 3 Raw Data.xlsx
- __MACOSX/._Figure 3 Raw Data.xlsx
- Figure 4 Raw Data.xlsx
- __MACOSX/._Figure 4 Raw Data.xlsx
