# Supplementary material for: Epigallocatechin-3-Gallate Upregulates miR-221 to Inhibit Osteopontin-Dependent Hepatic Fibrosis
Source: PLoS One. 2016 Dec 9;11(12):e0167435. doi: 10.1371/journal.pone.0167435 (PMC5147893; doi:10.1371/journal.pone.0167435)
Supplement: S1 File — Raw data for Figs 1, 2, 3, 4 and 10 have been compressed into a single zip file. (ZIP) [file pone.0167435.s003.zip › Figure 1 Raw Data.xlsx]

## Sheet: Sheet1
CoCulture
Sample	alpha-SMA	Vim	Ten-C	alpha-SMA SD	Vim SD	Ten-C SD
LX2	1	1	1	0.15	0.165831	0.15
HepG2 + LX2	1.9	1.65	2	0.354338	0.3	0.165831
HepG2 + LX2 + R3	0.516667	0.883333	0.9	0.35316	0.21	0.18
HepG2 + LX2 + uR3	1.34167	2.05833	1.46667	0.17	0.16	0.262467
