# Supplementary material for: Epigallocatechin-3-Gallate Upregulates miR-221 to Inhibit Osteopontin-Dependent Hepatic Fibrosis
Source: PLoS One. 2016 Dec 9;11(12):e0167435. doi: 10.1371/journal.pone.0167435 (PMC5147893; doi:10.1371/journal.pone.0167435)
Supplement: S1 File — Raw data for Figs 1, 2, 3, 4 and 10 have been compressed into a single zip file. (ZIP) [file pone.0167435.s003.zip › Figure 10 Raw Data.xlsx]

## Sheet: Sheet1
Figure 10
Rat Liver PCR
Sample	miR-221	miR-181a	miR-10b	miR-221 Standard Deviation	miR-181a Standard Deviation	miR-10b Standard Deviation
normal rat liver	1	1	1	0.055	0.187917	0.083333
TAA treated rat liver	1.4	0.7	0.2	0.14	0.225	0.23
TAA-EGCG rat liver	11	10.9	11.2	0.044583	0.045	0.035833
