# Supplementary material for: Epigallocatechin-3-Gallate Upregulates miR-221 to Inhibit Osteopontin-Dependent Hepatic Fibrosis
Source: PLoS One. 2016 Dec 9;11(12):e0167435. doi: 10.1371/journal.pone.0167435 (PMC5147893; doi:10.1371/journal.pone.0167435)
Supplement: S1 File — Raw data for Figs 1, 2, 3, 4 and 10 have been compressed into a single zip file. (ZIP) [file pone.0167435.s003.zip › Figure 2 Raw Data.xlsx]

## Sheet: Sheet1
miRNA Dose-Response Curve
Sample	miR-221	miR-181a	miR-10b	miR-221 Standard Deviation	miR-181a Standard Deviation	miR-10b Standard Deviation
0 µg/ml EGCG	1	1	1	0.515	0.771	0.615
0.02 µg/ml EGCG	4.31667	5.88333	4.96667	0.251	2.643	1.4667
0.2 µg/ml EGCG	6.71667	5.33333	4.43333	0.0992	0.1292	0.0991
2 µg/ml EGCG	5.06667	3.58333	2.4	0.0967	0.391	0.163333
20 µg/ml EGCG	7.76667	6.85	6.0667	0.0154	0.0196	0.6158
