# Supplementary material for: Epigallocatechin-3-Gallate Upregulates miR-221 to Inhibit Osteopontin-Dependent Hepatic Fibrosis
Source: PLoS One. 2016 Dec 9;11(12):e0167435. doi: 10.1371/journal.pone.0167435 (PMC5147893; doi:10.1371/journal.pone.0167435)
Supplement: S1 File — Raw data for Figs 1, 2, 3, 4 and 10 have been compressed into a single zip file. (ZIP) [file pone.0167435.s003.zip › Figure 3 Raw Data.xlsx]

## Sheet: Sheet1
OPN ELISA
Sample	Concentration of OPN (ng/ml)	Standard Deviation
0µg/ml	20.1684	0.3246
2µg/ml	7.9644	0.0275
EGCG + Antagomir 10b	12.2928	2.428
EGCG + Antagomir 221	19.7604	0.951
EGCG + Antagomir 181a	8.4168	0.215
EGCG + Antagomir Control	8.04	0.007
Mimic 10b	8.0004	0.011
Mimic 181a	7.9776	0.013
Mimic 221	7.992	0.02
Mimic Control	20.7132	0.17
