# Supplementary material for: Epigallocatechin-3-Gallate Upregulates miR-221 to Inhibit Osteopontin-Dependent Hepatic Fibrosis
Source: PLoS One. 2016 Dec 9;11(12):e0167435. doi: 10.1371/journal.pone.0167435 (PMC5147893; doi:10.1371/journal.pone.0167435)
Supplement: S1 File — Raw data for Figs 1, 2, 3, 4 and 10 have been compressed into a single zip file. (ZIP) [file pone.0167435.s003.zip › Figure 4 Raw Data.xlsx]

## Sheet: Sheet1
Data For Figure 4
In Vitro Cell Migration Assay
	Average % Wound Closure	Standard Deviation
Control	13.8225	2.685
2µg/ml EGCG	8.8419	0.7034
EGCG + Antagomir 221	38.551	4.555
EGCG + Antagomir Control	26.391	4.084
Mimic 221	8.154	2.83
Mimic Control	32.34	0.929
